# Supplementary material for: Linking Personality Traits to Disability Progression in Multiple Sclerosis: A Longitudinal Analysis
Source: Arch Clin Neuropsychol. 2025 Jul 15;40(8):1526–32. doi: 10.1093/arclin/acaf063 (PMC12644050; doi:10.1093/arclin/acaf063)
Supplement: Data_SI_acaf063 [file data_si_acaf063.xlsx]

## Sheet: README
			Sheet title	Description
			Attrition analysis	data for attrition analysis (demographic, clinical and personality data are from the first time point)
			Mean comparison	data for mean comparison analysis
			GEE	data for the Generalized Estimating Equations analysis
			Legends	Meaning
			V1	first visit / time point
			V2	second visit / time point
			T	variable with standardized T score
			N1, N2, etc	Neuroticism facets
			E1, E2, etc	Extraversion facets
			O1, O2, etc	Openness facets
			A1, A2, etc	Agreeableness facets
			C1, C2, etc	Concienstiousness facets

## Sheet: Attrition analysis
SUBJECT CODE	Follow-up (1 = yes, 0 = no)	Age T1	Sex	Progressive form	Time since disease onset T1	EDSS V1	Neuroticism V1	Extraversion V1	Openness V1	Agreeableness V1	Concienstiousness V1	N1 Anxiety V1	E1 Warmth V1	O1 Fantasy V1	A1 Trust V1	C1 Competence V1	N2 Angry Hostility V1	E2 Gregariousness V1	O2 Aesthetics V1	A2 Straightforwardness V1	C2 Order V1	N3 Depression V1	E3 Assertiveness V1	O3 Feelings V1	A3 Altruism V1	C3 Dutifulness V1	N4 SelfConsciousness V1	E4 Activity V1	O4 Actions V1	A4 Compliance V1	C4 AchievementStriving V1	N5 Impulsiveness V1	E5 ExcitementSeeking V1	O5 Ideas V1	A5 Modesty V1	C5 SelfDiscipline V1	N6 Vulnerability V1	E6 PositiveEmotions V1	O6 Values V1	A6 TenderMindedness V1	C6 Deliberation V1
1	1	46	F	0	14	1.5	44	117	113	137	135	10	27	18	12	25	5	22	23	27	19	5	21	23	31	30	10	20	10	19	18	8	9	22	22	19	6	18	17	26	24
2	1	48	M	0	6	NA	152	46	125	115	77	32	12	14	7	19	17	2	11	26	5	31	11	25	20	16	29	6	25	17	18	14	15	27	24	1	29	0	23	21	18
3	1	46	M	0	10	1.5	84	116	140	126	107	20	25	24	23	19	6	15	24	19	18	21	21	19	24	19	11	14	21	22	19	15	20	29	14	17	11	21	23	24	15
4	1	30	F	0	7	0	70	137	121	138.5	104	9	27	21	24	22	7	22	16	17.5	13	11	15	25	24	16	10	26	21	23	21	24	21	16	25	21	9	26	22	25	11
5	1	47	F	0	35	6	81	84	109	127	137	20	19	13	17	23	10	7	23	21	30	12	21	21	24	24	13	14	15	21	25	17	4	19	20	22	9	19	18	24	13
6	1	31	F	0	5	0	71	119	137	95	124	16	26	32	15	21	6	15	19	13	19	11	20	27	22	23	9	16	16	9	22	21	21	20	15	23	8	21	23	21	16
7	1	48	M	0	7	NA	70	85	122	136	146	10	19	20	17	22	9	5	21	28	32	10	16	21	27	27	14	11	22	15	18	18	19	16	19	28	9	15	22	30	19
8	1	38	F	0	9	1	101	116	127	132	106	21	25	24	20	18	11	17	19	27	16	18	15	20	22	21	16	20	20	21	16	17	16	23	18	19	18	23	21	24	16
9	1	53	F	0	20	3.5	97	110	133	123	117	21	24	21	19	20	11	14	25	19	20	19	21	24	24	22	12	16	18	23	22	20	12	23	14	23	14	23	22	24	10
10	1	46	M	0	4	1	83	115	124	93	114	14	21	19	19	19	19	17	25	13	17	12	20	18	17	24	10	16	18	10	18	17	22	25	17	22	11	19	19	17	14
11	1	43	M	0	12	3	91	118	150	153	146	22	25	21	12	19	10	18	29	28	28	23	15	27	32	27	21	26	21	23	21	11	18	30	30	31	4	16	22	28	20
12	1	47	F	0	10	1.5	104	119	117	109	111	13	28	16	10	22	20	11	20	12	15	21	15	30	29	21	15	24	11	5	13	29	16	13	22	24	6	25	27	31	16
13	1	32	F	0	5	1	131	120	162	135	135	29	25	27	16	19	22	5	26	28	28	21	17	27	21	24	18	30	26	24	30	28	18	29	19	22	13	25	27	27	12
14	1	43	F	0	9	3	133	111	154	105	108	28	23	32	16	18	27	10	24	14	19	19	18	32	23	17	9	16	18	11	23	31	18	24	9	20	19	26	24	32	11
15	1	59	M	1	38	8	53	102	103	147	143	10	25	12	22	25	8	14	15	28	26	6	18	18	27	23	11	12	18	23	21	13	14	19	24	25	5	19	21	23	23
16	1	53	F	0	33	2	118.818	129	119	121	121	25.8182	28	15	18	17	20	20	23	25	28	23	14	25	23	23	20	21	13	7	21	15	30	27	18	22	15	16	16	30	10
17	1	33	F	0	7	1.5	134	95	136	139	121	26	26	23	14	19	17	6	25	29	24	23	15	22	30	25	21	13	18	25	21	26	13	24	19	21	21	22	24	22	11
18	1	35		0	3	2	66	93	76	79	141	14	17	14	9	25	11	8	11	14	25	5	22	15	14	23	13	23	12	13	22	14	3	12	15	24	9	20	12	14	22
19	1	32	F	0	5	0	100	117	113	124	132	17	25	16	18	19	17	12	18	20	25	13	17	21	26	21	17	27	19	17	21	25	14	20	19	25	11	22	19	24	21
20	1	58	F	0	8	1	61	132.182	128	132	145	11	28	15	22	27	8	25	24	22	20	12	19	24	24	24	8	23	20	17	22	16	14.1818	21	20	26	6	23	24	27	26
21	1	33	M	0	11	2	106	108	98	122	130	20	20	14	17	21	21	18	15	18	23	15	14	22	23	28	14	21	15	18	21	22	12	17	18	19	14	23	15	28	18
22	1	31	M	0	7	0	62	99.6818	142.023	111	151	8	20	20	7	28	11	9	21.0227	30	25	6	15	28	23	24	13	18	28	5	27	16	21.6818	22	24	30	8	16	23	22	17
23	1	61	F	0	9	3	84	114	132	125	127	13	25	21	18	21	14	16	26	26	22	11	15	25	23	23	13	16	17	17	20	18	14	25	18	22	15	28	18	23	19
24	1	38	F	0	4	1	110	145	143	80	140	21	23	27	19	28	18	20	25	8	18	20	26	27	22	25	18	26	19	8	27	27	23	23	5	26	6	27	22	18	16
25	1	49	F	0	12	1.5	74	99	116	120	121	12	26	19	15	20	11	11	17	27	15	12	19	22	26	20	9	9	15	10	23	13	13	23	21	19	17	21	20	21	24
26	1	41	F	0	19	1	60	125	111	144	165	12	26	12	21	25	7	15	17	28	28	4	26	22	29	28	9	27	25	23	30	21	7	14	20	30	7	24	21	23	24
27	1	56	F	0	7	1.5	65	106	128	125	124	13	24	24	16	19	11	20	23	25	20	9	19	16	24	22	9	12	21	23	20	13	15	24	14	23	10	16	20	23	20
28	1	39	H	0	7	1	86	106	146	86.25	146	14	25	24	21	24	15	5	27	11	30	17	22	29	14	23	13	9	23	5	22	17	16	18	11.25	24	10	29	25	24	23
29	0	36	F	0	12	1.5	98	120	123	160	166	26	28	17	21	25	15	24	21	28	29	17	17	29	31	30	16	22	14	26	27	7	13	24	24	25	17	16	18	30	30
30	0	25	F	0	2	0	80.3864	120	96	143	164.159	22	25	5	10	26	9	19	21	32	23	10	17	20	31	32	16	21	12	14	29.1591	15.3864	12	27	24	26	8	26	11	32	28
31	0	54	M	0	15	2	64	84	89	65	150.455	13	4	18	2	24.4545	18	1	8	19	30	6	21	20	8	25	6	18	14	3	14	16	16	7	21	27	5	24	22	12	30
32	0	23	M	0	1	3.5	119	127	87	106	145	25	26	15	4	23	26	24	1	11	32	19	21	23	32	24	5	18	14	8	26	31	23	17	20	26	13	15	17	31	14
33	0	63	F	0	17	4.5	115	94	108	157	113	20	30	19	17	17	20	20	19	32	19	17	8	25	29	25	18	13	17	20	18	22	5	8	29	22	18	18	20	30	12
34	0	55	F	0	20	6	152	65	91	148	84	25	31	18	17	20	25	9	17	24	4	21	6	12	32	18	28	0	14	16	12	27	9	8	30	12	26	10	22	29	18
35	0	53	F	1	8	6	93	103	125	118	90	21	24	21	23	18	14	17	19	17	10	15	14	23	23	16	13	15	19	16	15	20	12	21	14	19	10	21	22	25	12
36	0	24	M	0	3	1.5	128.318	74	90	120	106	22	21	8	13	15	24	4	15	26	18	23	5	23	20	28	15.3182	6	15	17	19	25	24	11	22	12	19	14	18	22	14
37	0	26	F	0	2	0	107	79	94	145.909	125	18	18	11	9	22	21	12	21	31	14	17	13	21	30.9091	28	14	18	10	19	23	23	9	14	26	19	14	9	17	30	19
38	0	41	F	0	20	1.5	114	106	91	126	123	20	24	15	12	21	24	15	9	28	25	18	15	20	23	24	21	21	13	18	16	17	9	17	22	25	14	22	17	23	12
39	0	55	F	0	23	5.5	109	79	128	138	128	25	25	19	23	22	14	13	24	25	22	22	9	21	24	23	18	14	17	18	19	13	7	25	21	20	17	11	22	27	22
40	0	27	F	0	8	1	91.6591	119	99.66	129	133.14	18	22	12.66	18	19	10.6591	15	15	27	25	13	17	22	26	23	17	19	18	12	27.1395	23	21	17	19	25	10	25	15	27	14
41	0	50	F	0	5	4	89	114	103	117	118	18	22	12	18	16	14	16	23	23	24	16	18	18	24	20	13	20	14	10	22	14	20	22	20	22	14	18	14	22	14
42	0	61	F	0	13	2	64	108	134	124	155	12	23	24	22	26	11	14	25	22	23	9	20	24	25	28	9	23	21	16	26	15	2	18	18	27	8	26	22	21	25
43	0	50	F	0	11	1.5	99	98	127	143	124	25	24	21	16	20	16	9	19	31	14	16	15	24	30	28	17	15	19	17	19	16	12	22	24	23	9	23	22	25	20

## Sheet: Mean comparison
SUBJECT CODE	Time between EDSS and Personality V2	Age V2	Sex	Time since disease onset V2	EDSS V1	EDSS V2	Neuroticism V1	Neuroticism V1 T	N1 Anxiety V1	N1 Anxiety V1 T	N2 Angry Hostility V1	N2 Angry Hostility V1 T	N3 Depression V1	N3 Depression V1 T	N4 SelfConsciousness V1	N4 SelfConsciousness V1 T	N5 Impulsiveness V1	N5 Impulsiveness V1 T	N6 Vulnerability V1	N6 Vulnerability V1 T	Extraversion V1	Extraversion V1 T	E1 Warmth V1	E1 Warmth V1 T	E2 Gregariousness V1	E2 Gregariousness V1 T	E3 Assertiveness V1	E3 Assertiveness V1 T	E4 Activity V1	E4 Activity V1 T	E5 ExcitementSeeking V1	E5 ExcitementSeeking V1 T	E6 PositiveEmotions V1	E6 PositiveEmotions V1 T	Openness V1	Openness V1 T	O1 Fantasy V1	O1 Fantasy V1 T	O2 Aesthetics V1	O2 Aesthetics V1 T	O3 Feelings V1	O3 Feelings V1 T	O4 Actions V1	O4 Actions V1 T	O5 Ideas V1	O5 Ideas V1 T	O6 Values V1	O6 Values V1 T	Agreeableness V1
1	66	50	F	19	1.5	1.5	44	24	10	32	5	26	5	26	10	37	8	28	6	32	117	58	27	61	22	65	21	62	20	54	9	41	18	48	113	52	18	51	23	59	23	54	10	33	22	56	17	44	137
2		53	M	11			152	80	32	78	17	53	31	80	29	79	14	43	29	80	46	22	12	32	2	27	11	38	6	26	15	49	0	20	127.106	63	16.1064	48	11	40	25	65	25	74	27	67	23	64	116.66
3	19	50	M	14	1.5	1.5	84	47	20	56	6	28	21	62	11	42	15	45	11	48	116	58	25	59	15	53	21	58	14	44	20	58	21	57	140	71	24	68	24	64	19	49	21	63	29	71	23	64	126
4	154	34	F	11	0	0	70	36	9	30	7	30	11	37	10	37	24	63	9	39	137	68	27	61	22	65	15	49	26	67	21	61	26	64	121	56	21	58	16	45	25	59	21	63	16	45	22	59	138.5
5	191	51	F	39	6	6.5	81	41	20	50	10	37	12	39	13	42	17	48	9	39	84	41	19	43	7	35	21	62	14	42	4	33	19	50	109	49	13	41	23	59	21	49	15	46	19	50	18	47	127
6	7	34	F	9	0	1	71	34	16	42	6	28	11	37	9	35	21	57	8	37	119	59	26	58	15	51	20	60	16	46	21	61	21	54	137	65	32	80	19	51	27	65	16	48	20	52	23	62	95
7	8	52	M	12		4	70	40	10	38	9	35	10	40	14	48	18	53	9	43	85	42	19	46	5	33	16	48	11	37	19	56	15	43	122	61	20	58	21	58	21	54	22	66	16	44	22	62	136
8	7	42	F	13	1	1	101	50	21	51	11	39	18	51	16	48	17	48	18	60	116	57	25	56	17	55	15	49	20	54	16	53	23	58	127	60	24	64	19	51	20	46	20	58	23	58	21	56	132
9	55	57	F	25	3.5	3.5	97	48	21	51	11	39	19	53	12	41	20	54	14	50	110	54	24	54	14	50	21	62	16	46	12	46	23	58	133	63	21	58	25	63	24	57	18	53	23	58	22	59	123
10	13	50	M	8	1	1.5	83	47	14	46	19	58	12	44	10	40	17	50	11	48	115	57	21	51	17	57	20	56	16	48	22	62	19	52	124	62	19	55	25	66	18	46	18	55	25	63	19	53	93
11	142	47	M	16	3	2.5	91	51	22	60	10	37	23	66	21	63	11	36	4	31	118	59	25	59	18	59	15	46	26	71	18	54	16	46	150	77	21	60	29	73	27	71	21	63	30	73	22	62	153
12	71	50	F	14	1.5	2	104	51	13	37	20	58	21	57	15	46	29	74	6	32	119	59	28	63	11	43	15	49	24	63	16	53	25	62	117	54	16	47	20	53	30	72	11	36	13	39	27	74	109
13	31	36	F	9	1	2	131	63	29	66	22	62	21	57	18	52	28	72	13	48	120	59	25	56	5	31	17	54	30	76	18	56	25	62	162	80	27	71	26	65	27	65	26	74	29	70	27	74	135
14	23	47	F	13	3	3	133	64	28	64	27	73	19	53	9	35	31	78	19	62	111	55	23	52	10	41	18	56	16	46	18	56	26	64	154	75	32	80	24	61	32	78	18	53	24	60	24	65	105
15	259	64	M	43	8	8	53	34	10	38	8	35	6	34	11	43	13	41	5	36	102	50	25	56	14	49	18	51	12	39	14	47	19	52	103	50	12	39	15	48	18	46	18	55	19	51	21	59	147
16	13	57	F	37	2	2.5	118.818	57	25.8182	59	20	58	23	60	20	56	15	44	15	53	129	64	28	63	20	61	14	47	21	57	30	77	16	44	119	55	15	45	23	59	25	59	13	41	27	66	16	41	121
17	50	37	F	11	1.5	2	134	65	26	60	17	52	23	60	21	58	26	67	21	67	95	46	26	58	6	33	15	49	13	40	13	48	22	56	136	65	23	62	25	63	22	52	18	53	24	60	24	65	139
18	107	39	F	8	2	2	66	34	14	39	11	39	5	26	13	42	14	41	9	39	93	45	17	39	8	37	22	65	23	61	3	31	20	52	76	30	14	43	11	36	15	33	12	38	12	37	12	30	79
19		37	F	10	0		100	49	17	44	17	52	13	41	17	50	25	65	11	44	117	58	25	56	12	45	17	54	27	69	14	50	22	56	113	52	16	47	18	49	21	49	19	56	20	52	19	50	124
20	11	62	F	12	1	1	61	31	11	33	8	33	12	39	8	33	16	46	6	32	132.182	66	28	63	25	71	19	58	23	61	14.1818	50	23	58	128	60	15	45	24	61	24	57	20	58	21	54	24	65	132
21	78	37	M	15	2	2	106	58	20	56	21	62	15	50	14	48	22	62	14	55	108	54	20	48	18	59	14	44	21	60	12	43	23	61	98	46	14	43	15	47	22	57	15	48	17	46	15	41	122
22	6	35	M	12	0	1	62	36	8	35	11	40	6	32	13	46	16	48	8	40	99.6818	49	20	48	9	41	15	46	18	53	21.6818	60	16	46	142.023	72	20	58	21.0227	58	28	73	28	80	22	57	23	64	111
23	197	65	F	13	3	3	84	42	13	37	14	45	11	37	13	42	18	50	15	53	114	56	25	56	16	53	15	49	16	46	14	50	28	68	132	62	21	58	26	65	25	59	17	51	25	62	18	47	125
24	24	42	F	9	1	1	110	54	21	51	18	54	20	55	18	52	27	70	6	32	145	72	23	52	20	61	26	73	26	67	23	65	27	66	143	69	27	71	25	63	27	65	19	56	23	58	22	59	80
25	140	53	F	17	1.5	1.5	74	37	12	35	11	39	12	39	9	35	13	39	17	57	99	48	26	58	11	43	19	58	9	31	13	48	21	54	116	53	19	53	17	47	22	52	15	46	23	58	20	53	120
26	7	45	F	23	1	1	60	31	12	35	7	30	4	24	9	35	21	57	7	34	125	62	26	58	15	51	26	73	27	69	7	38	24	60	111	50	12	38	17	47	22	52	25	71	14	41	21	56	144
27	72	60	F	12	1.5	1.5	65	33	13	37	11	39	9	34	9	35	13	39	10	41	106	52	24	54	20	61	19	58	12	38	15	51	16	44	128	60	24	64	23	59	16	36	21	61	24	60	20	53	125
28	33	43	M	10	1	1.5	86	49	14	46	15	49	17	54	13	46	17	50	10	45	106	53	25	59	5	33	22	60	9	33	16	51	29	74	146	75	24	68	27	69	29	76	23	68	18	48	25	70	86.25
[truncated: 97 more columns]

## Sheet: GEE
SUBJECT CODE	TIME	EDSS	Sex	Age	MS type (1 =RR, 2=PP, 3=SP)	Time since disease onset	Neuroticism	Neuroticism T	N1 Anxiety	N1 Anxiety T	N2 Angry Hostility	N2 Angry Hostility T	N3 Depression	N3 Depression T	N4 SelfConsciousness	N4 SelfConsciousness T	N5 Impulsiveness	N5 Impulsiveness T	N6 Vulnerability	N6 Vulnerability T	Extraversion	Extraversion T	E1 Warmth	E1 Warmth T	E2 Gregariousness	E2 Gregariousness T	E3 Assertiveness	E3 Assertiveness T	E4 Activity	E4 Activity T	E5 ExcitementSeeking	E5 ExcitementSeeking T	E6 PositiveEmotions	E6 PositiveEmotions T	Openness	Openness T	O1 Fantasy	O1 Fantasy T	O2 Aesthetics	O2 Aesthetics T	O3 Feelings	O3 Feelings T	O4 Actions	O4 Actions T	O5 Ideas	O5 Ideas T	O6 Values	O6 Values T	Agreeableness
1	1	1.5	F	46	1	14	44	24	10	32	5	26	5	26	10	37	8	28	6	32	117	58	27	61	22	65	21	62	20	54	9	41	18	48	113	52	18	51	23	59	23	54	10	33	22	56	17	44	137
2	1		M	49	1	6	152	80	32	78	17	53	31	80	29	79	14	43	29	80	46	22	12	32	2	27	11	38	6	26	15	49	0	20	127.106	63	16.1064	48	11	40	25	65	25	74	27	67	23	64	116.66
3	1	1.5	M	46	1	10	84	47	20	56	6	28	21	62	11	42	15	45	11	48	116	58	25	59	15	53	21	58	14	44	20	58	21	57	140	71	24	68	24	64	19	49	21	63	29	71	23	64	126
4	1	0	F	30	1	7	70	36	9	30	7	30	11	37	10	37	24	63	9	39	137	68	27	61	22	65	15	49	26	67	21	61	26	64	121	56	21	58	16	45	25	59	21	63	16	45	22	59	138.5
5	1	6	F	47	3	35	81	41	20	50	10	37	12	39	13	42	17	48	9	39	84	41	19	43	7	35	21	62	14	42	4	33	19	50	109	49	13	41	23	59	21	49	15	46	19	50	18	47	127
6	1	0	F	31	1	5	71	34	16	42	6	28	11	37	9	35	21	57	8	37	119	59	26	58	15	51	20	60	16	46	21	61	21	54	137	65	32	80	19	51	27	65	16	48	20	52	23	62	95
7	1		M	48	1	7	70	40	10	38	9	35	10	40	14	48	18	53	9	43	85	42	19	46	5	33	16	48	11	37	19	56	15	43	122	61	20	58	21	58	21	54	22	66	16	44	22	62	136
8	1	1	F	38	1	9	101	50	21	51	11	39	18	51	16	48	17	48	18	60	116	57	25	56	17	55	15	49	20	54	16	53	23	58	127	60	24	64	19	51	20	46	20	58	23	58	21	56	132
9	1	3.5	F	53	1	20	97	48	21	51	11	39	19	53	12	41	20	54	14	50	110	54	24	54	14	50	21	62	16	46	12	46	23	58	133	63	21	58	25	63	24	57	18	53	23	58	22	59	123
10	1	1	M	46	1	4	83	47	14	46	19	58	12	44	10	40	17	50	11	48	115	57	21	51	17	57	20	56	16	48	22	62	19	52	124	62	19	55	25	66	18	46	18	55	25	63	19	53	93
11	1	3	M	43	1	12	91	51	22	60	10	37	23	66	21	63	11	36	4	31	118	59	25	59	18	59	15	46	26	71	18	54	16	46	150	77	21	60	29	73	27	71	21	63	30	73	22	62	153
12	1	1.5	F	47	1	10	104	51	13	37	20	58	21	57	15	46	29	74	6	32	119	59	28	63	11	43	15	49	24	63	16	53	25	62	117	54	16	47	20	53	30	72	11	36	13	39	27	74	109
13	1	1	F	32	1	5	131	63	29	66	22	62	21	57	18	52	28	72	13	48	120	59	25	56	5	31	17	54	30	76	18	56	25	62	162	80	27	71	26	65	27	65	26	74	29	70	27	74	135
14	1	3	F	43	1	9	133	64	28	64	27	73	19	53	9	35	31	78	19	62	111	55	23	52	10	41	18	56	16	46	18	56	26	64	154	75	32	80	24	61	32	78	18	53	24	60	24	65	105
15	1	8	M	59	3	38	53	34	10	38	8	35	6	34	11	43	13	41	5	36	102	50	25	56	14	49	18	51	12	39	14	47	19	52	103	50	12	39	15	48	18	46	18	55	19	51	21	59	147
16	1	2	F	53	1	33	118.818	57	25.8182	59	20	58	23	60	20	56	15	44	15	53	129	64	28	63	20	61	14	47	21	57	30	77	16	44	119	55	15	45	23	59	25	59	13	41	27	66	16	41	121
17	1	1.5	F	33	1	7	134	65	26	60	17	52	23	60	21	58	26	67	21	67	95	46	26	58	6	33	15	49	13	40	13	48	22	56	136	65	23	62	25	63	22	52	18	53	24	60	24	65	139
18	1	2	F	35	1	3	66	34	14	39	11	39	5	26	13	42	14	41	9	39	93	45	17	39	8	37	22	65	23	61	3	31	20	52	76	30	14	43	11	36	15	33	12	38	12	37	12	30	79
19	1	0	F	32	1	5	100	49	17	44	17	52	13	41	17	50	25	65	11	44	117	58	25	56	12	45	17	54	27	69	14	50	22	56	113	52	16	47	18	49	21	49	19	56	20	52	19	50	124
20	1	1	F	58	1	8	61	31	11	33	8	33	12	39	8	33	16	46	6	32	132.182	66	28	63	25	71	19	58	23	61	14.1818	50	23	58	128	60	15	45	24	61	24	57	20	58	21	54	24	65	132
21	1	2	M	33	1	11	106	58	20	56	21	62	15	50	14	48	22	62	14	55	108	54	20	48	18	59	14	44	21	60	12	43	23	61	98	46	14	43	15	47	22	57	15	48	17	46	15	41	122
22	1	0	M	31	1	7	62	36	8	35	11	40	6	32	13	46	16	48	8	40	99.6818	49	20	48	9	41	15	46	18	53	21.6818	60	16	46	142.023	72	20	58	21.0227	58	28	73	28	80	22	57	23	64	111
23	1	3	F	61	1	9	84	42	13	37	14	45	11	37	13	42	18	50	15	53	114	56	25	56	16	53	15	49	16	46	14	50	28	68	132	62	21	58	26	65	25	59	17	51	25	62	18	47	125
24	1	1	F	38	1	4	110	54	21	51	18	54	20	55	18	52	27	70	6	32	145	72	23	52	20	61	26	73	26	67	23	65	27	66	143	69	27	71	25	63	27	65	19	56	23	58	22	59	80
25	1	1.5	F	49	1	12	74	37	12	35	11	39	12	39	9	35	13	39	17	57	99	48	26	58	11	43	19	58	9	31	13	48	21	54	116	53	19	53	17	47	22	52	15	46	23	58	20	53	120
26	1	1	F	41	1	19	60	31	12	35	7	30	4	24	9	35	21	57	7	34	125	62	26	58	15	51	26	73	27	69	7	38	24	60	111	50	12	38	17	47	22	52	25	71	14	41	21	56	144
27	1	1.5	F	56	1	7	65	33	13	37	11	39	9	34	9	35	13	39	10	41	106	52	24	54	20	61	19	58	12	38	15	51	16	44	128	60	24	64	23	59	16	36	21	61	24	60	20	53	125
28	1	1	M	39	1	7	86	49	14	46	15	49	17	54	13	46	17	50	10	45	106	53	25	59	5	33	22	60	9	33	16	51	29	74	146	75	24	68	27	69	29	76	23	68	18	48	25	70	86.25
1	2	1.5	F	50	1	19	74	38	13	37	4	24	17	49	15	46	13	39	12	46	96	47	27	61	15	51	17	54	12	38	9	41	16	44	115	53	13	41	26	65	23	54	13	41	16	45	24	65	134
2	2		M	53	1	11	101	56	24	64	16	51	18	56	21	63	10	33	12	50	70	35	15	38	6	35	16	48	14	44	10	39	9	30	128	64	20	58	13	44	21	54	23	68	25	63	26	73	99
3	2	1.5	M	50	1	14	64	38	12	42	6	28	16	52	10	40	9	31	11	48	122	61	27	63	15	53	20	56	20	57	20	58	20	54	121	60	23	65	20	56	12	30	21	63	22	57	23	64	135
4	2	0	F	34	1	11	70	36	7	26	10	37	9	34	9	35	22	59	13	48	146	73	29	65	25	71	17	54	25	65	21	61	29	70	125	59	21	58	16	45	25	59	23	66	16	45	24	65	131
5	2	6.5	F	51	3	39	94	47	16	42	9	35	16	47	24	64	13	39	16	55	60	29	12	28	3	27	12	43	12	38	12	46	9	30	93	41	10	34	23	59	14	31	11	36	19	50	16	41	125
6	2	1	F	34	1	9	77	39	22	53	9	35	5	26	13	42	22	59	6	32	124	62	28	63	14	49	21	62	16	46	21	61	24	60	128	61	31	79	21	55	22	52	18	53	17	47	19	50	114
7	2	4	M	52	1	12	85	48	14	46	12	42	14	48	11	42	23	65	11	48	79	39	17	42	5	33	16	48	8	31	22	62	11	35	119	59	21	60	14	45	20	51	15	47	23	59	26	73	121
8	2	1	F	42	1	13	91	46	20	50	16	49	12	39	13	42	17	48	13	48	129	64	25	56	21	63	18	56	22	59	21	61	22	56	121	57	21	58	21	55	21	49	17	51	24	60	17	44	136
9	2	3.5	F	57	1	25	86	43	20	50	11	39	14	43	12	41	18	50	11	44	109	54	23	52	15	51	20	60	15	44	13	48	23	58	136	65	24	64	23	59	24	57	18	53	23	58	24	65	119
10	2	1.5	M	50	1	8	87	49	14	46	19	58	8	36	14	48	21	60	11	48	125	63	22	53	20	62	17	50	20	57	23	63	23	61	120	60	20	58	23	62	19	49	17	53	22	57	19	53	89
11	2	2.5	M	47	1	16	109	60	28	71	15	49	25	70	23	67	13	41	5	33	108	54	28	65	11	45	14	44	30	80	11	41	14	41	127	64	19	55	29	73	26	68	15	47	20	53	18	50	155
12	2	2	F	50	1	14	97	48	19	48	22	62	12	39	9	35	28	72	7	34	112	56	21	48	17	55	16	51	24	63	20	60	14	40	104	47	10	34	17	47	28	67	18	53	10	33	21	56	103
13	2	2	F	36	1	9	103	51	24	57	14	45	18	51	18	52	16	46	13	48	119	59	26	58	11	43	21	62	21	57	12	46	28	68	147	71	25	66	25	63	24	57	21	61	25	62	27	74	139
14	2	3	F	47	1	13	151	73	30	68	28	75	27	68	12	41	28	72	26	78	92	45	19	43	13	47	20	60	9	31	14	50	17	46	136	65	27	71	24	61	26	62	16	48	23	58	20	53	101
15	2	8	M	64	3	43	63	37	16	49	6	28	8	36	13	46	12	38	8	40	97	49	23	55	11	45	15	46	15	46	14	47	19	52	110	54	15	45	18	53	19	49	18	55	21	55	19	53	133
16	2	2.5	F	57	1	37	102	51	13	37	18	54	17	49	20	56	22	59	12	46	109	54	23	52	11	43	12	43	13	40	30	77	20	52	136	65	21	58	19	51	21	49	20	58	28	68	27	74	131
17	2	2	F	37	1	11	153	74	30	68	24	66	25	64	23	62	26	67	25	76	84	41	23	52	4	29	11	40	11	35	12	46	23	58	114	53	25	66	15	43	28	67	10	33	18	49	18	47	131
18	2	2	F	39	1	8	72	37	16	42	12	41	6	28	10	37	20	54	8	37	120	60	19	43	17	55	25	71	22	59	15	51	22	56	100	45	14	43	20	53	17	38	16	48	18	49	15	39	81
19	2		F	37	1	10	76	39	14	39	14	45	10	36	10	37	19	52	9	39	122	61	25	56	10	41	22	65	22	59	17	55	26	64	119	55	21	58	16	45	20	46	17	51	22	56	23	62	133
20	2	1	F	62	1	12	48	26	8	28	5	26	12	39	10	37	7	26	6	32	138	69	29	65	23	67	21	62	28	71	12	46	25	62	133	63	18	51	24	61	25	59	20	58	22	56	24	65	126
21	2	2	M	37	1	15	113	62	19	55	23	66	18	56	21	63	21	60	11	48	107	54	21	51	18	59	14	44	22	62	10	39	22	59	95	45	15	45	14	45	24	62	13	42	14	40	15	41	129
22	2	1	M	35	1	12	80	46	13	44	16	51	10	40	17	54	14	43	10	45	91	45	19	46	7	37	14	44	19	55	19	56	13	39	149	77	23	65	22	60	29	76	26	76	22	57	27	76	118
23	2	3	F	65	1	13	71	36	8	28	14	45	10	36	10	37	19	52	10	41	122	61	21	48	18	57	17	54	18	50	20	60	28	68	135	65	21	58	26	65	26	62	18	53	24	60	20	53	122
24	2	1	F	42	1	9	114	56	23	55	18	54	19	53	16	48	28	72	10	41	149	75	25	56	24	69	25	71	24	63	23	65	28	68	143	69	29	75	23	59	23	54	18	53	28	68	22	59	83
25	2	1.5	F	53	1	17	54	29	6	24	10	37	6	28	5	27	17	48	10	41	131	66	29	65	15	51	25	71	16	46	22	63	24	60	133	63	19	53	23	59	25	59	19	56	27	66	20	53	132
26	2	1	F	45	1	23	56	30	10	32	6	28	8	32	9	35	15	44	8	37	118	59	26	58	19	59	21	62	21	57	7	38	24	60	104	47	11	36	13	39	22	52	26	74	12	37	20	53	143
27	2	1.5	F	60	1	12	73	37	16	42	11	39	11	37	12	41	14	41	9	39	111	55	26	58	17	55	19	58	15	44	12	46	22	56	141	68	25	66	22	57	19	44	26	74	23	58	26	71	122
28	2	1.5	M	43	1	10	86	49	21	58	18	55	11	42	7	34	15	45	14	55	102	51	24	57	3	29	19	54	16	48	15	49	25	65	162	80	26	73	29	73	31	80	21	63	26	65	29	80	89
[truncated: 27 more columns]
